# Supplementary material for: Accelerated exon evolution within primate segmental duplications
Source: Genome Biol. 2013 Jan 29;14(1):R9. doi: 10.1186/gb-2013-14-1-r9 (PMC3906575; doi:10.1186/gb-2013-14-1-r9)
Supplement: Additional file 2 — Excel file containing all supplementary tables and their legends. [file gb-2013-14-1-r9-S2.XLS]

## Sheet: Table S1 Genes
Table S1. Final list of exons showing a significant increase of exonic changes.
Gene	Exon	RefSeqId	Chr	CoordExon	Duplic	Length Exon	Length Intron	De	Di	qvalue
NPIP	exon2	NM_006985	chr16	14943170-14943298	Yes	129	703	0.388	0.142	1.18406e-06
MAP7D3	exon8	NM_024597	chrX	135141369-135142045	No	677	800	0.102	0.029	5.50239e-06
APOL2	exon4	NM_030882	chr22	34957332-34957458	Yes	127	800	0.362	0.143	2.18121e-05
LAIR2	exon3	NM_002288	chr19	59710918-59711211	Yes	294	800	0.224	0.091	2.24293e-05
ATAD3B	exon13	NM_031921	chr1	1414447-1414517	Yes	71	492	0.239	0.035	2.86556e-05
NPIP	exon4	NM_006985	chr16	14947195-14947339	Yes	145	251	0.207	0.036	5.49331e-05
CEACAM5	exon5	NM_004363	chr19	46913214-46913492	No	279	694	0.219	0.088	8.21842e-05
PSG8	exon4	NM_001130168	chr19	47950325-47950579	Yes	255	700	0.392	0.221	0.000197653
ANKRD36B	exon5	NM_025190	chr2	97561801-97561867	Yes	67	800	0.328	0.09	0.000233636
MRPS5	exon12	NM_031902	chr2	95116829-95117053	Yes	225	400	0.173	0.048	0.000280308
SIRPB1	exon4	NM_001135844	chr20	1532456-1532788	Yes	333	800	0.27	0.145	0.000828205
CD58	exon4	NM_001779	chr1	116866051-116866128	No	78	800	0.205	0.043	0.000944062
PLA2G4C	exon10	NM_003706	chr19	53280128-53280181	No	54	749	0.259	0.055	0.00218753
GOLGA6	exon10	NM_001038640	chr15	72154797-72154884	Yes	88	393	0.693	0.425	0.00242969
TCP10L2	exon2	NM_001145121	chr6	167505623-167505766	Yes	144	800	0.257	0.106	0.00265949
BTNL3	exon8	NM_197975	chr5	180364940-180365478	Yes	539	400	0.195	0.09	0.00280632
CEACAM8	exon2	NM_001816	chr19	47789533-47789892	No	360	800	0.15	0.065	0.00375583
BTNL8	exon8	NM_001040462	chr5	180309510-180310150	No	641	400	0.139	0.055	0.00432718
PER3	exon18	NM_016831	chr1	7812484-7812808	No	325	800	0.114	0.04	0.00435649
PILRB	exon16	NM_013440	chr7	99794249-99794638	Yes	390	380	0.126	0.039	0.00444684
HRASLS2	exon4	NM_017878	chr11	63077012-63077113	No	102	242	0.127	0.012	0.0053716
MRPS31	exon4	NM_005830	chr13	40229009-40229149	Yes	141	771	0.227	0.089	0.00570987
GOLGA8A	exon15	NM_181077	chr15	32463454-32463540	Yes	87	407	0.506	0.26	0.00578227
GOLGA8A	exon17	NM_181077	chr15	32462934-32463021	Yes	88	404	0.568	0.317	0.00588258
GYPA	exon2	NM_002099	chr4	145261093-145261191	Yes	99	800	0.152	0.034	0.00588258
CD1A	exon2	NM_001763	chr1	156491498-156491764	No	267	600	0.217	0.103	0.00636599
APOBEC3G	exon5	NM_021822	chr22	37809682-37809835	No	154	712	0.188	0.069	0.0077844
MMP8	exon3	NM_002424	chr11	102097555-102097703	No	149	400	0.128	0.028	0.00853619
SULT1C3	exon1	NM_001008743	chr2	108230083-108230254	No	172	400	0.145	0.04	0.00899178
DMBT1	exon6	NM_007329	chr10	124323221-124323268	No	48	800	0.292	0.075	0.00903367
TREM1	exon2	NM_018643	chr6	41358111-41358467	No	357	800	0.109	0.041	0.00959111
CD3G	exon3	NM_000073	chr11	117725668-117725895	No	228	800	0.118	0.039	0.00968732
POTED	exon11	NM_174981	chr21	13935537-13935758	Yes	222	400	0.374	0.215	0.0104919
CD200R1L	exon3	NM_001008784	chr3	114028904-114029221	No	318	425	0.113	0.035	0.0129732
C22orf42	exon2	NM_001010859	chr22	30880231-30880305	Yes	75	552	0.333	0.13	0.0130551
SPANXN1	exon2	NM_001009614	chrX	144144883-144145026	Yes	144	400	0.264	0.113	0.0135017
PIP	exon3	NM_002652	chr7	142546290-142546404	No	115	628	0.183	0.057	0.0135797
PRG3	exon4	NM_006093	chr11	56902730-56902861	No	132	800	0.114	0.026	0.0139133
MUCL1	exon4	NM_058173	chr12	53538244-53538293	No	50	400	0.24	0.05	0.014815
FAM153B	exon3	NM_001079529	chr5	175449072-175449130	Yes	59	723	0.339	0.124	0.0194602
BTN3A1	exon7	NM_001145008	chr6	26518213-26518239	No	27	103	0.333	0.039	0.0195082
GYPA	exon3	NM_002099	chr4	145260289-145260384	Yes	96	800	0.146	0.036	0.0228075
VWA5A	exon16	NM_001130142	chr11	123517515-123517658	No	144	800	0.111	0.029	0.0236702
KIR3DL2	exon4	NM_006737	chr19	60057014-60057313	Yes	300	800	0.237	0.135	0.0262622
ULBP3	exon3	NM_024518	chr6	150428227-150428502	No	276	525	0.109	0.036	0.026521
TSPAN8	exon6	NM_004616	chr12	69818000-69818107	No	108	267	0.176	0.045	0.0267361
GYPA**	exon5	NM_002099	chr4	145257457-145257542	Yes	86	715	0.233	0.083	0.0298153
LOC129293	exon5	NM_001080824	chr2	84904588-84904839	No	252	692	0.079	0.022	0.0340157
TMEM14B	exon6	NM_030969	chr6	10864686-10864737	No	52	400	0.212	0.045	0.0351059
PSG2	exon5	NM_031246	chr19	48262549-48262592	Yes	44	800	0.773	0.484	0.0387738
FMR1NB	exon5	NM_152578	chrX	146914077-146914212	No	136	800	0.125	0.038	0.0424795
TOP2A	exon32	NM_001067	chr17	35801846-35801889	No	44	333	0.159	0.018	0.0424795
SAA4	exon3	NM_006512	chr11	18210518-18210656	No	139	562	0.115	0.03	0.0427603
COL29A1	exon37	NM_153264	chr3	131656989-131657200	No	212	506	0.066	0.012	0.0438984
CASP10	exon2	NM_001230	chr2	201758746-201759092	No	347	800	0.084	0.03	0.0439582
GAB4	exon6	NM_001037814	chr22	15826990-15827254	No	265	800	0.106	0.04	0.0471434
CAPN13	exon11	NM_144575	chr2	30827472-30827621	No	150	800	0.113	0.034	0.0476166
MUM1	exon5	NM_032853	chr19	1311135-1312031	No	684	800	0.076	0.033	0.0490591
** Significance of exon 5 of GYPA might be due to variation coming from pseudogenes (see Discussion).

## Sheet: Table S2 Features of signif
Table S2. Genomic characteristics of the final reported list of exons under positive selection.
		Whole set studied (178,295 exons*)	Significant set (74 exons)	Non-redundant Significant set (58 exons)	p-value
Exon length	Average	167.18	188.55	199.83	0.0083**
	Min	1	27	27
	Max	21693	684	684
Intron length	Average	532.37	593.46	612.57	0.0260**
	Min	1	103	103
	Max	800	800	800
GC content	Average	0.498	0.472	0.478	0.0064***
	Min	0	0.346	0.346
	Max	1	0.694	0.694
Ratio of the GC content in exon/intron pairs	Average	1.181	1.098	1.104	0.0002***
	Min	0	0.752	0.752
	Max	17.043	1.758	1.758
First coding exons	Num	12289	4	4
Last coding exons	Num	17765	10	10
Constitutive exons	Num	164066	67	51
Constitutive exons refer to coding exons that are the same in any transcript overlapping in the region.
*To calculate the ratio of the GC content in exon/intron pairs, exons with no GC content in the correspondent introns (96 pairs) were excluded
**Mann-Whitney test to compare significant exons to the whole set of exons to explore whether significant exons have greater length values
***Mann-Whitney test to compare significant exons to the whole set of exons to explore whether significant exons have lower GC content values

## Sheet: Table S3 Functional enrichment
Table S3. Functional enrichment analysis of the transcripts pinpointed by our 74 accelerated exons
Biological Process	Homo sapiens (REF)	Selected exons	expected	+/-	P value
mammary gland development	29	3	0.07	+	5.1e-05
immune response	475	6	1.15	+	0.000958
immune system process	1677	11	4.04	+	0.00181
natural killer cell activation	103	3	0.25	+	0.00201
cellular defense response	264	4	0.64	+	0.00378
cell-cell adhesion	442	5	1.07	+	0.00418
response to stimulus	1115	8	2.69	+	0.00488
antigen processing and presentation	72	2	0.17	+	0.0132
cell adhesion	864	6	2.08	+	0.0172
nuclear transport	98	2	0.24	+	0.0235
signal transduction	3451	14	8.32	+	0.0297
cell communication	3631	14	8.75	+	0.0437

## Sheet: Table S4 Validation
Table S4. Experimental validation
Gene	Exon	Length codons	%changes in alignments	ML dN/dS
CD58	exon 4	75	13/16	ref mac 1.64
CD1A	exon 2	264	32/47	ref hum1 0.54 mac1 1.31 1.20 mac2 1.27 1.17 1.09 mac3 1.31 1.20 99.0 1.65
HRASLS2	exon 4	102	8/13	ref mac 5.20
APOL2	exon 4	126	14/44	ref mac3 1.27 mac2 1.05 0.00 mac1 1.65 0.00 0.00
NPIP	exon 2	129	8/38	ref hum1 4.96
NPIP	exon 4	141	15/35	ref hum1 1.01 hum2 1.16 99.0 hum3 1.24 0.31 0.93 hum4 1.21 99.0 99.0 1.11 hum5 1.22 99.0 99.0 1.11 99.0 hum6 0.88 99.0 99.0 1.11 99.0 99.0 hum7 0.00 0.79 0.90 0.91 0.94 0.95 0.69
ULBP3	exon 3	273	18/29	ref mac 1.49
SAA4	exon 3	135	16/16	ref mac 0.95
We obtained the sequences for seven exons from macaque and human tissues. For each, the number of diffrences that we found in the sequences obtained in our alignments is shown here. Pairwise dN/dS values were calculated for the sequences extracted.
